# Supplementary material for: Coccinia intermedia – a new Cucurbitaceae species from West Africa
Source: PhytoKeys. 2011 Nov 29;(7):27–36. doi: 10.3897/phytokeys.7.2032 (PMC3261039; doi:10.3897/phytokeys.7.2032)
Supplement: XML Treatment for Coccinia intermedia [file phytokeys.7.2032-treatment1.xml]

<!DOCTYPE tp:taxon-treatment
  PUBLIC "-//TaxonX//DTD Taxonomic Treatment Publishing DTD v0 20100105//EN" "tax-treatment-NSO.dtd">
<tp:taxon-treatment xmlns:tp="http://www.plazi.org/taxpub"><tp:treatment-meta><mixed-citation publication-type="journal"><person-group><name><surname>Holstein</surname><given-names>Norbert</given-names></name><name><surname>Renner</surname><given-names>Susanne S.</given-names></name></person-group><article-title>
                    <italic>Coccinia intermedia</italic> – a new Cucurbitaceae species from West Africa
                </article-title><source>PhytoKeys</source><day>29</day><month>11</month><year>2011</year><volume>2011</volume><issue>7</issue><fpage>27</fpage><lpage>36</lpage><pub-id pub-id-type="doi">10.3897/phytokeys.7.2032</pub-id></mixed-citation></tp:treatment-meta><tp:nomenclature><tp:taxon-name>
                            <tp:taxon-name-part taxon-name-part-type="genus">Coccinia</tp:taxon-name-part>
                            <tp:taxon-name-part taxon-name-part-type="species">intermedia</tp:taxon-name-part>
                        <object-id xmlns:xlink="http://www.w3.org/1999/xlink" xlink:type="simple">urn:lsid:ipni.org:names:77115897-1</object-id>
                        <object-id xmlns:xlink="http://www.w3.org/1999/xlink" xlink:type="simple">http://species-id.net/wiki/Coccinia_intermedia</object-id>
                        </tp:taxon-name><tp:taxon-status xmlns:xlink="http://www.w3.org/1999/xlink" xlink:type="simple">sp. nov.</tp:taxon-status></tp:nomenclature><tp:treatment-sec sec-type="Latin"><title>Latin.</title><p>A <italic><tp:taxon-name>Coccinia longicarpa</tp:taxon-name></italic> differt calycis dentibus angustis, corolla campanulata et fructu elliptico ad oblongo. A <italic><tp:taxon-name>Coccinia keayana</tp:taxon-name></italic> et <italic><tp:taxon-name>Coccinia grandis</tp:taxon-name></italic> differt calycis dentibus ad corollam adpressis vel apicem versus leviter recurvatis et lamina foliorum subtus glandibus fuscis provisa. A <italic><tp:taxon-name>Coccinia barteri</tp:taxon-name></italic> differt floribus femineis 1–3 fasciculatis non racemosis, corolla campanulata.</p></tp:treatment-sec><!--PageBreak--><tp:treatment-sec sec-type="Type"><title>Type.</title><p> BENIN. Atakora: Natitingou, Kouaténa (Perma), <named-content xmlns:xlink="http://www.w3.org/1999/xlink" content-type="dwc:verbatimCoordinates" xlink:type="simple">10°12.00'N; 1°30.18'E</named-content>, river bed, female, fl, fr, 3 Oct 2000, A.Akoègninou et al. 3625 (Holotype: WAG0278370!; isotype: WAG0278369!).</p></tp:treatment-sec><tp:treatment-sec sec-type="Description"><title>Description.</title><p>Perennial, diclinous climber. Shoot length unknown, but likely several meters. Shoots lignify with whitish bark and up to 1 cm diam. Fresh shoots green, glabrous, older shoots with clear to white pustules. Petioles 2.8–10.8 cm, glabrous, when older with clear to white pustules (<xref ref-type="fig" rid="F3">Fig. 3a</xref>). Leaves 6–15 × 7–18 cm, shallowly to profoundly 5-lobate, more or less auriculate (<xref ref-type="fig" rid="F4">Fig. 4</xref>). Upper lamina glabrous with clear to whitish pustules. Lower lamina paler than upper lamina, glabrous, often with small dark glands near the leaf base (<xref ref-type="fig" rid="F3">Fig. 3a</xref>). Tendrils simple or bifid.<!--PageBreak--> Probracts up to 2.5 mm long, glabrous, apex rounded (<xref ref-type="fig" rid="F3">Fig. 3a</xref>). Male flowers in few-flowered racemes (<xref ref-type="fig" rid="F5">Fig. 5</xref>), likely sometimes accompanied by a single flower. Common peduncle up to 1 cm, pedicels in racemose flowers 2–4 mm, glabrous. Bracts up to 1.5 mm long, round to obovoid. Receptacle pale green, glabrous. Calyx teeth 1.5 mm long, lineal to narrow triangulate, erect with slightly recurved tips (<xref ref-type="fig" rid="F3">Figs 3–5</xref>). Corolla campanulate, 1.6 cm long, pale reddish-yellow to yellow, lobes 0.7 cm long (<xref ref-type="fig" rid="F5">Fig. 5</xref>). Anthers sinuate, in a globose head (<xref ref-type="fig" rid="F3">Fig. 3c</xref>). Pollen unknown. Female flowers 1–3 clustered (strongly reduced raceme; <xref ref-type="fig" rid="F4">Fig. 4</xref>). Pedicels 0.6–1.2 cm, glabrous. Perianth like in males. Ovary fusiform, glabrous. Stigma and staminodes unknown. Fruit 4.5 × 2.5 cm, elliptical to oblong, smooth. Unripe green with pale green longitudinal mottling. Ripe orange?, more likely becoming red via orange ripening stage. Fruit with waxy cover. Size of mature seeds unknown (≥ 5.5 × 3.5 × 1.3 mm), symmetrical (to slightly asymmetrical), face flat (<xref ref-type="fig" rid="F3">Fig. 3b</xref>).</p><fig id="F3" position="float" orientation="portrait"><label>Figure 3.</label><caption><p> <bold>a</bold> <italic><tp:taxon-name>Coccinia intermedia</tp:taxon-name></italic> leaf basis and node with flowers <bold>b</bold> seeds from late, but immature fruit  <bold>c</bold> node with young fruit and male flower bud with sinuate anthers; all from J.B.Hall &amp; J.M.Lock GC46016 (K).</p></caption><graphic xmlns:xlink="http://www.w3.org/1999/xlink" xlink:href="PhytoKeys-007-027-g003.jpg" position="float" orientation="portrait" xlink:type="simple"/></fig><fig id="F4" position="float" orientation="portrait"><label>Figure 4.</label><caption><p> Habitus of <italic><tp:taxon-name>Coccinia intermedia</tp:taxon-name></italic> as reconstructed from J.B.Hall &amp; J.M.Lock GC46016 (K).</p></caption><graphic xmlns:xlink="http://www.w3.org/1999/xlink" xlink:href="PhytoKeys-007-027-g004.jpg" position="float" orientation="portrait" xlink:type="simple"/></fig><fig id="F5" position="float" orientation="portrait"><label>Figure 5.</label><caption><p> Male inflorescence of <italic><tp:taxon-name>Coccinia intermedia</tp:taxon-name></italic> from C.Geerling &amp; J.Bokdam 662 (WAG).</p></caption><graphic xmlns:xlink="http://www.w3.org/1999/xlink" xlink:href="PhytoKeys-007-027-g005.jpg" position="float" orientation="portrait" xlink:type="simple"/></fig></tp:treatment-sec><tp:treatment-sec sec-type="Distribution"><title>Distribution.</title><p>(<xref ref-type="fig" rid="F6">Fig. 6</xref>). NE Ivory Coast, SE Ghana (likely also in the north), S Togo (likely also in the north), NW Benin. Based on the current collections, <italic><tp:taxon-name>Coccinia intermedia</tp:taxon-name></italic> is likely to occur in the Dahomey Gap region and the <italic><tp:taxon-name>Isoberlinia</tp:taxon-name></italic> woodlands of West Africa.</p><fig id="F6" position="float" orientation="portrait"><label>Figure 6.</label><caption><p> Map of West African <italic><tp:taxon-name>Coccinia</tp:taxon-name></italic> species. Pale yellow circles = <italic><tp:taxon-name>Coccinia intermedia</tp:taxon-name></italic>, cyan circles = <italic><tp:taxon-name>Coccinia grandis</tp:taxon-name></italic>, dark blue circles = <italic><tp:taxon-name>Coccinia barteri</tp:taxon-name></italic>, pale blue squares = <italic><tp:taxon-name>Coccinia keayana</tp:taxon-name></italic>, bright blue triangles = <italic><tp:taxon-name>Coccinia longicarpa</tp:taxon-name></italic>. Thick dark grey lines are phytochoria drawn after <xref ref-type="bibr" rid="B5">White (1983)</xref>, I = Guineo-Congolian regional center of endemism, III = Sudanian regional center of endemism, XI = Guinea-Congolia/Sudania transition zone, XVI = Sahel regional transition zone. Thin dark grey lines (after <xref ref-type="bibr" rid="B5">White (1983)</xref>) differentiate between White’s vegetation types of zone III: 27 = Sudanian woodland with abundant <italic><tp:taxon-name>Isoberlinia</tp:taxon-name></italic>; 29a = undifferentiated Sudanian woodland. Location of <italic><tp:taxon-name>Coccinia intermedia</tp:taxon-name></italic> in Ivory Coast estimated (only the department is given on the herbarium sheet).</p></caption><graphic xmlns:xlink="http://www.w3.org/1999/xlink" xlink:href="PhytoKeys-007-027-g006.jpg" position="float" orientation="portrait" xlink:type="simple"/></fig></tp:treatment-sec><tp:treatment-sec sec-type="Ecology"><title>Ecology.</title><p> Wooded grasslands (semi-humid savanna), woodlands, dry forests, and along rivers. Flowering specimens have been collected during May, August, and October, which in each site was during or shortly after the rainy season.</p><!--PageBreak--></tp:treatment-sec><tp:treatment-sec sec-type="Etymology"><title>Etymology.</title><p> The epithet refers to the species' status as the only <italic><tp:taxon-name>Coccinia</tp:taxon-name></italic> from West Africa that occurs in habitats intermediate between semi-arid and humid conditions. Morphologically, <italic><tp:taxon-name>Coccinia intermedia</tp:taxon-name></italic> combines characters also found in the other four West African species although not in this combination.</p></tp:treatment-sec><tp:treatment-sec sec-type="List of specimens examined"><title>List of specimens examined.</title><p> Benin: Atakora, Natitingou, Kouaténa (Perma), <named-content xmlns:xlink="http://www.w3.org/1999/xlink" content-type="dwc:verbatimCoordinates" xlink:type="simple">10°12.00'N; 1°30.18'E</named-content>, river bed, female, fl, fr, 3 Oct 2000, A.Akoègninou et al. 3625 (WAG 2 sheets). Ghana: Shai Hills Game Reserve, monoecious, fl, fr, 25 May 1976, J.B.Hall &amp; J.M.Lock GC 46016 (K 4 sheets, MO). Ivory Coast: Bouna, male, fl, 10 Aug 1967, C.Geerling &amp; J.Bokdam 662 (MO, WAG). Togo: between Lomé and Aného, female, fr, 25 Jun 1994, L.Aké Assi 18982 (MO).</p></tp:treatment-sec><ref-list><ref id="B5"><mixed-citation xmlns:xlink="http://www.w3.org/1999/xlink" xlink:type="simple"><person-group><name name-style="western"><surname>White</surname><given-names>F</given-names></name></person-group> (<year>1983</year>)<source> The vegetation of Africa.</source><publisher-name>Unesco</publisher-name>, <publisher-loc>Paris</publisher-loc>, <lpage>356</lpage> pp.</mixed-citation></ref></ref-list></tp:taxon-treatment>
